# Supplementary material for: Profiling the Effect of Targeting Wild Isocitrate Dehydrogenase 1 (IDH1) on the Cellular Metabolome of Leukemic Cells
Source: Int J Mol Sci. 2022 Jun 15;23(12):6653. doi: 10.3390/ijms23126653 (PMC9224363; doi:10.3390/ijms23126653)
Supplement: Supplementary file 1 [file ijms-23-06653-s001.zip]

Archive with 1 entries (1 files):
- ijms-1751695-supplementary.xlsx
