# Supplementary material for: Profiling the Effect of Targeting Wild Isocitrate Dehydrogenase 1 (IDH1) on the Cellular Metabolome of Leukemic Cells
Source: Int J Mol Sci. 2022 Jun 15;23(12):6653. doi: 10.3390/ijms23126653 (PMC9224363; doi:10.3390/ijms23126653)
Supplement: Supplementary file 1 [file ijms-23-06653-s001.zip › ijms-1751695-supplementary.xlsx]

## Sheet: Sheet1
featureidx		name	mzmed	mzmin	mzmax	rtmed	rtmin	rtmax	npeaks	JK_CTRL_GC	JK_GSK864	MV411_CTRL_GC	MV411_GSK864_gc	K562_CTRL_GC	K562_GSK864_GC	CV	pvalue	qvalue	JK_CTRL_GC.mean	JK_GSK864.mean	MV411_CTRL_GC.mean	MV411_GSK864_gc.mean	JK_CTRL_GC.SD	JK_GSK864.SD	MV411_CTRL_GC.SD	MV411_GSK864_gc.SD	maxint	postHoc	JK_CTRL_1.mzdata	JK_CTRL_2.mzdata	JK_CTRL_3.mzdata	JK_GSK864_1.mzdata	JK_GSK864_2.mzdata	JK_GSK864_3.mzdata	mv411_Ctrl_2.mzdata	mv411_Ctrl_3.mzdata	mv411_gsk_864_1.mzdata	mv411_gsk_864_2.mzdata	mv411_gsk_864_3.mzdata
36	N-formylmaleamic acid	M108T2	107.999	107.992	108.013	2.0115	2.009	2.021	6	0	0	0	0	3	3		0.0105312	0.00343672	20143.6	52673.2	53645.6	23826.3	4363.71	20742	25041.2	4775.91	90259824		24985.5	18930.6	16514.8	69745.8	58684.3	29589.6	71352.4	35938.8	21016.6	29340.7	21121.5
51	FA 12:2;O4	M204T2	203.855	203.732	203.859	2.022	2.017	2.03	3	0	0	0	0	2	1		0.0109947	0.00343672	696.369	6457.08	10761.2	2516.55	470.38	6162.06	1862.47	1492.88	1.87651e+06		1047.63	879.51	161.965	13504	3785.77	2081.44	12078.2	9444.22	1418.2	1915.11	4216.34
52	succinate	M119T30	118.743	118.573	118.759	29.79	29.701	29.975	8	0	2	0	0	3	3		0.011478	0.00343672	2.01027e+06	975924	2.12124e+06	1.94938e+06	119067	648222	7562.84	138370	3.09978e+06		1.87374e+06	2.09253e+06	2.06455e+06	666809	1.72084e+06	540120	2.12659e+06	2.11589e+06	2.01801e+06	2.04003e+06	1.79011e+06
53	methylcytosine	M127T2	126.988	126.974	126.996	2.0485	2.04	2.069	6	0	0	0	0	3	3		0.011478	0.00343672	5979.07	9499.17	19015.4	4649.36	809.09	2670	8720.01	3965.89	167833808		5057.82	6574.21	6305.18	12359.7	9064.79	7072.99	12849.4	25181.3	1387.99	3496.01	9064.09
67	Pyruvate	M91T10	90.7831	90.7563	90.8393	9.847	9.845	9.851	3	0	0	0	0	3	0		0.0127779	0.00343672	79131.9	101535	101200	126780	15274.4	15551.5	17111.2	14972.7	5594639		86651.5	89188.7	61555.4	90937.9	94279.6	119389	89101	113300	110950	140716	128673
72	3-Chloro-4-(dichloromethylene)-2,5-pyrrolidinedione	M196T2_1	195.909	195.875	195.982	2.0155	2.009	2.024	4	0	0	0	0	3	1		0.0130894	0.00343672	5844.87	11146.4	21812.2	10396.1	1865.48	3230.04	9343.57	5336.79	4.26347e+06		7568.02	3863.89	6102.69	11623.8	14111.1	7704.15	28419.1	15205.3	8663.59	6140.83	16383.9
73	Ornithine	M97T2	97.0717	97.0364	97.0898	2.0115	2.007	2.021	6	0	0	0	0	3	3		0.0131949	0.00343672	26871.3	31252.9	53743.1	34092.1	1635.52	6635.27	7294.87	3758.42	152095680		25416.6	28641.6	26555.5	30015.8	38419.7	25323.3	48584.8	58901.3	38397.8	32410.1	31468.5
77	FA 16:3;O4	M314T30	314.052	314.04	314.268	29.718	29.708	29.791	3	0	0	0	0	2	1		0.0133368	0.00343672	157736	129851	232989	179502	27972.1	4188.7	11258	33754.3	719468		178174	125857	169176	129837	125669	134047	240950	225029	174267	215568	148671
78	Methionine	M150T30	149.649	149.556	149.754	29.8365	29.444	29.953	6	0	0	1	1	1	3		0.0133725	0.00343672	132714	83347.4	280149	186410	22070.3	37071.4	28628.1	90146.9	1.68385e+06		114352	157200	126592	116819	43502.8	89720.1	259905	300392	149656	289127	120446
85	Glycyl-Cysteine	M196T2_2	196.077	196.067	196.088	2.011	2.011	2.011	2	0	0	0	0	0	2		0.0139194	0.00343672	3098.9	7353.85	11120.9	4387.79	1680.69	1718.87	2488.56	3945.64	4.26347e+06		1886.51	5017.47	2392.73	9321.23	6143.03	6597.3	12880.6	9361.19	8505.53	640.357	4017.49
87	fumarate	M117T30_1	116.572	116.561	116.741	29.828	29.735	29.831	3	0	0	0	0	0	3		0.0140688	0.00343672	525218	427057	754358	552877	47533.8	65851.8	113855	88661.4	916669		522513	479095	574047	477691	450868	352611	834866	673851	534051	475141	649439
89	betaine	M118T2	117.982	117.854	117.999	1.794	1.793	1.794	14	3	3	2	3	0	3		0.0142198	0.00343672	8.67394e+06	2.8451e+07	2.72604e+07	4.29031e+06	3.68799e+06	7.25199e+06	1.55305e+06	806996	21108340		9.99094e+06	1.15226e+07	4.50825e+06	3.57113e+07	2.84343e+07	2.12073e+07	2.83586e+07	2.61623e+07	3.68534e+06	5.2066e+06	3.979e+06
97	Lactate	M91T30	90.7941	90.6696	90.8391	29.7655	29.431	29.836	6	0	0	0	0	3	3		0.0143723	0.00343672	1.36842e+06	1.20173e+06	1.73273e+06	1.39636e+06	58406	182925	157393	45032.3	1.7856e+06		1.31825e+06	1.43253e+06	1.35448e+06	1.41263e+06	1.10628e+06	1.08627e+06	1.84403e+06	1.62144e+06	1.41755e+06	1.42688e+06	1.34464e+06
98	oxaloacetate	M133T30_1	132.656	132.597	132.724	29.808	29.739	30.289	7	0	1	0	0	3	3		0.0145265	0.00343672	7.23742e+06	4.65687e+06	6.79542e+06	7.03264e+06	364831	3.30328e+06	64894.4	372040	7.39873e+06		7.60125e+06	7.23942e+06	6.8716e+06	6.63788e+06	6.48919e+06	843547	6.74953e+06	6.8413e+06	7.38476e+06	7.0697e+06	6.64345e+06
99	2-hydroxyglutarate	M149T30	148.65	148.563	148.748	29.792	29.746	29.825	6	0	0	0	0	3	3		0.0147214	0.00343672	1.15147e+06	941531	1.19021e+06	985432	172263	6644.86	97002	123651	2.42543e+06		978266	1.15336e+06	1.32278e+06	942716	947503	934373	1.2588e+06	1.12162e+06	852824	1.0059e+06	1.09757e+06
109	FA 24:0;O3	M416T30	416.063	415.947	416.146	29.84	29.64	29.898	3	0	0	0	0	2	1		0.0151995	0.00343672	58083.5	33469.9	37270.2	41352.7	8124.94	2198.52	10560.4	11736.4	441634		64995.2	49133.4	60121.8	32289.3	36006.5	32113.8	44737.5	29802.9	32929.5	54758.3	36370.3
125	Docosanoic acid	M341T30	341.351	341.338	341.354	29.7935	29.704	29.85	4	0	0	0	0	2	2		0.0165052	0.00343672	173298	200252	218479	159317	30048.5	29351.6	4213.8	20970.3	3.50718e+06		191034	190256	138603	193357	174962	232438	221458	215499	155421	140568	181962
132	fructose 1,6-bisphosphate	M340T30	340.258	340.255	340.355	29.792	29.648	29.832	5	0	0	0	0	2	3		0.0168593	0.00343672	526307	412911	373262	450540	80861.7	43594.1	60509.9	33919.9	4493033		438315	597352	543255	386208	463218	389308	416049	330475	489502	427585	434534
135	O-Phosphorylethanolamine	M106T2	105.993	105.98	105.999	2.0115	2.009	2.021	6	0	0	0	0	3	3		0.0170391	0.00343672	25483.7	17420.3	49080.2	26485.4	12546.1	6480.77	6743.75	12669.2	175078864		35408.7	29660.4	11381.9	19019	22952.1	10289.8	53848.7	44311.6	17936.1	20479.4	41040.6
154	methylglutaconic acid	M109T2	109.04	108.998	109.042	2.012	2.011	2.013	3	0	0	0	0	2	1		0.0185456	0.00343672	19430.7	31378.2	25531.6	16365.2	7575.56	9397.23	2106.12	6777.17	23272934		27486.7	18354.8	12450.6	41554.9	23028.9	29550.9	27020.9	24042.4	16781.1	22924.9	9389.66
157	methylguanine	M166T30_1	165.539	165.452	165.634	29.82	29.648	29.821	3	0	0	0	0	1	2		0.0187427	0.00343672	207613	176474	231834	209144	28178.8	20226.3	34915.9	29519	1.4295e+06		200303	238727	183810	161303	168681	199437	207145	256524	242068	200326	185040
162	Taurine	M126T2	125.546	125.53	125.556	2.0095	2.007	2.019	6	0	0	0	0	3	3		0.0191936	0.00343672	5428.19	9832.55	21493.4	6200.45	1869.27	6793.67	7692.96	4350.01	172158912		7250.98	3515.66	5517.93	17353.5	8003.47	4140.66	26933.2	16053.7	11157.5	4424.26	3019.59
163	Leucine	M130T30_2	130.47	130.467	130.56	29.716	29.551	29.748	3	0	0	0	0	2	1		0.0191936	0.00343672	222881	189939	256589	171087	47939.7	42075.2	19899.4	35516.4	670224		267124	229570	171948	156449	237166	176201	270660	242518	209995	140406	162859
167	NAE 14:3;O	M281T28_1	281.177	281.1	281.254	28.337	28.203	28.471	2	0	0	0	0	2	0		0.0195083	0.00343672	11309.4	30461.1	0	0	19588.4	30775.1	0	0	4.97072e+06		33928.1	0	0	29842.5	0	61540.8	0	0	0	0	0
170	hypotaurine	M110T2	109.797	109.746	109.842	2.0135	2.007	2.03	6	0	0	0	0	3	3		0.0196031	0.00343672	28220.3	42231	76883.7	40325.6	6337.57	21481.9	16253	10029	23494320		29647.8	33722.4	21290.7	66966.2	28251.5	31475.2	88376.3	65391.1	46288.6	45941.2	28746.9
171	3-Phospho-D-glyceroyl phosphate	M249T28	248.937	248.937	248.937	28.418	28.418	28.418	1	0	0	1	0	0	0		0.0197588	0.00343672	98814.9	72364	212111	98247.7	57336.3	23643	100079	30407.1	1.08982e+06		135631	128060	32753.1	46831.6	93500.5	76760	282877	141344	78547.5	82928	133267
172	D-Glucosyldihydrosphingosine		428.345	428.162	428.35	29.736	29.725	29.878	3	0	0	0	0	1	2		0.019811	0.00343672	112523	122193	104971	148827	25996.2	31891.7	34310.1	12674.8	1.67034e+06		106011	90401.8	141156	87038.4	149267	130273	129232	80709.8	144634	138779	163067
174	l-proline	M115T30	114.737	114.564	114.745	29.768	29.534	30.128	7	1	0	0	0	3	3		0.0199683	0.00343672	441859	589203	727851	614041	80799.8	93630.8	116678	127189	1.31339e+06		362367	439304	523906	613758	485741	668109	810355	645347	642149	475149	724825
178	Choline	M105T30	104.744	104.569	104.748	29.755	29.435	29.88	5	0	0	0	0	2	3		0.0203937	0.00343672	548444	508065	691057	518760	67129.3	97759.1	43052.7	19825.7	1.50086e+06		625753	504911	514667	610054	498969	415171	721500	660614	518330	538797	499153
179	glucose	M180T30_1	180.208	180.162	180.255	29.716	29.681	29.751	2	0	0	0	0	0	2		0.0203937	0.00343672	166892	113418	179369	131701	33302.1	14909.4	61433.9	40137.3	629175		138402	158771	203504	124161	119697	96396.4	222810	135929	177742	113284	104077
180	Palmitic acid(d3)	M282T30	282.255	282.247	282.262	29.7365	29.612	29.861	2	0	0	0	0	0	2		0.0203937	0.00343672	1.00041e+06	1.52607e+06	1.14081e+06	1.17527e+06	46495.2	260552	283689	220793	5297781		996220	956146	1.04885e+06	1.49299e+06	1.80158e+06	1.28363e+06	940209	1.34141e+06	1.42919e+06	1.06806e+06	1.02854e+06
185	Phosphoenolpyruvate	M168T2	167.851	167.827	167.874	1.807	1.804	1.81	2	0	2	0	0	0	0		0.020664	0.00343672	5533.05	67641.4	28197.9	8827.31	2459.4	61999.7	8652.6	5578.05	97299.2		4097.03	8372.86	4129.26	134816	55494.5	12614.1	34316.2	22079.6	6324.89	4938.66	15218.4
187	Aspartic acid	M135T30	134.635	134.557	134.728	29.811	29.763	30.068	7	0	1	0	0	3	3		0.0208278	0.00343672	2.07927e+06	1.93607e+06	2.29835e+06	2.11441e+06	108778	86426.5	351676	157392	4034913		2.05094e+06	1.98746e+06	2.19941e+06	2.02625e+06	1.92801e+06	1.85396e+06	2.54703e+06	2.04968e+06	1.95551e+06	2.27026e+06	2.11745e+06
188	FA 13:3	M208T30	208.397	208.354	208.445	29.777	29.742	29.838	4	0	0	0	0	3	1		0.0208278	0.00343672	6.57657e+06	7.27154e+06	5.59123e+06	6.72013e+06	795372	708884	488533	463239	10483359		6.15146e+06	7.49416e+06	6.08409e+06	6.95012e+06	8.0842e+06	6.78031e+06	5.93668e+06	5.24579e+06	6.18557e+06	7.00388e+06	6.97094e+06
215	C16 Sphinganine	M256T30	256.256	256.159	256.352	29.7555	29.747	29.764	2	0	0	0	0	2	0		0.0226548	0.00343672	47754	50660.3	80950.3	75416.6	21252	19447.2	10431.5	39609.5	487130		40798.4	71612.2	30851.4	72781.6	36256.6	42942.5	88326.5	73574.1	120533	46353.2	59363.9
221	citrate	M192T29	192.254	192.254	192.254	29.389	29.389	29.389	1	0	0	1	0	0	0		0.023135	0.00343672	289746	172188	311130	276009	69807.4	21023.7	212234	46124	3.20924e+06		318648	210129	340461	167924	195016	153623	461202	161058	329232	251110	247686
222	Malic acid	M130T30_1	130.14	130.045	130.235	29.6945	29.549	29.84	2	0	0	0	0	0	2		0.0233788	0.00343672	63630.9	50081.8	112833	76893	15315.8	16187.1	39079.4	36290.7	518853		78148.4	47625.4	65118.9	67067.5	34833.4	48344.6	140467	85200.1	91437.7	103655	35586.1
228	FA 32:1	M478T30	478.058	478.037	478.08	29.808	29.707	29.909	2	0	0	0	0	2	0		0.0239363	0.00343672	38804.7	29783.9	41186.7	45815.9	14875.3	10438.4	9417.07	7346.65	323538		31906.6	55876.8	28630.6	17817.6	37018.3	34515.7	47845.6	34527.8	54273.6	41017.7	42156.5
229	ST 18:5;O	M252T30	252.437	252.382	252.454	29.7935	29.578	29.918	8	0	0	1	1	3	3		0.0241249	0.00343672	7.40578e+06	7.19283e+06	4.64252e+06	6.21111e+06	559339	587716	3.00606e+06	3.19876e+06	10434932		6.79823e+06	7.89936e+06	7.51974e+06	7.62646e+06	7.42811e+06	6.52393e+06	2.51692e+06	6.76813e+06	8.33596e+06	7.76514e+06	2.53224e+06
230	NAE 20:0	M355T30_2	355.277	355.162	355.355	29.779	29.732	29.836	3	0	0	0	0	1	2		0.0241249	0.00343672	276459	223487	400304	305656	58298.1	56099.1	19355.8	103198	1.59712e+06		287226	328624	213529	192762	189463	288237	386618	413991	418914	216945	281108
239	FA 17:2;O4	M331T30	330.636	330.554	330.735	29.829	29.825	29.847	3	0	0	0	0	1	2		0.0249591	0.00343672	839529	564363	688129	677263	163372	104658	97492.9	138400	2591901		652602	954995	910990	477095	680395	535599	619191	757067	744437	769257	518096
247	MG 12:3	M268T30	268.347	268.156	268.353	29.822	29.796	29.849	5	0	0	0	0	2	3		0.0252212	0.00343672	841710	931076	980147	884959	73256.6	35235.5	61202.9	145834	2284276		779172	823650	922307	971756	910104	911369	936870	1.02342e+06	1.05258e+06	815091	787204
256	FA 18:2	M280T30	280.431	280.38	280.448	29.798	29.788	29.806	6	0	0	0	0	3	3		0.0257535	0.00343672	3.21534e+07	3.02017e+07	3.14255e+07	3.20616e+07	682890	613576	2.76331e+06	384776	23970168		3.1714e+07	3.1806e+07	3.29401e+07	3.0787e+07	3.02548e+07	2.95633e+07	2.94716e+07	3.33795e+07	3.24264e+07	3.16596e+07	3.20987e+07
264	FA 23:2;O4	M414T30	414.258	414.159	414.357	29.7705	29.702	29.839	2	0	0	0	0	0	2		0.0260237	0.00343672	13631	21194.2	27011.9	16215.9	4320.19	3310.4	8996.18	10126	574802		9254.19	17892.2	13746.5	22558.9	23604.1	17419.6	33373.2	20650.7	11417.5	9381.07	27849.1
270	Serine	M107T30	106.677	106.561	106.749	29.856	29.46	29.872	3	0	0	0	0	2	1		0.0262965	0.00343881	184320	169811	205502	202362	25852.1	22028.5	22505.7	37708.7	431923		213875	165911	173174	193992	150885	164556	221416	189588	169905	193455	243727
281	Adenosine monophosphate	M327T30	327.347	327.341	327.353	29.9175	29.898	29.937	2	0	0	0	0	2	0		0.0291045	0.00352954	196851	307741	245908	231667	68345.3	69227.2	43266.1	106046	3814778		154128	160748	275677	364336	328334	230554	276502	215315	352241	152884	189875
288	Theanine	M175T30	175.304	175.246	175.363	29.79	29.739	29.841	2	0	0	0	0	0	2		0.0297149	0.00354776	144238	149594	189197	167675	33063.8	33228.2	37880.5	21011.3	720084		162313	106077	164324	147391	183868	117522	162412	215983	164373	148510	190142
296	FA 10:0;O2	M205T30	204.549	204.45	204.561	29.783	29.671	29.85	5	0	0	0	0	2	3		0.0306534	0.00357469	521120	427025	493475	443702	52196.8	69847.8	6709.22	74092	1.35873e+06		578345	476122	508892	386798	507678	386598	488730	498219	408397	393867	528844
297	CAR 10:2;O2	M343T30	343.447	343.438	343.453	29.812	29.719	29.889	4	0	0	0	0	2	2		0.0306534	0.00357469	75511.3	97367.4	121944	109166	43038.2	32388.2	30125.8	15295	1.81022e+06		124811	45436.4	56286.3	99504.3	128634	63963.7	143246	100642	101086	126807	99605.6
301	ST 23:3;O2	M342T30	342.34	342.245	342.356	29.815	29.722	29.825	5	0	0	0	0	3	2		0.0313759	0.00359459	341651	334707	427196	442480	80131.9	98839.3	166883	44595.1	2.32401e+06		341238	421989	261727	439508	321445	243169	545200	309192	467087	469351	391003
303	2-Phosphoglycerate	M187T30	186.563	186.471	186.644	29.848	29.785	29.968	3	0	0	0	0	2	1		0.0316203	0.00360116	97894.1	92591.5	95458.4	118630	10815.5	19921.2	34905.4	38136.6	522264		106651	85804.3	101227	70592.4	97770.4	109412	70776.6	120140	146930	133700	75261.4
315	α-Ketoglutaric acid	M147T30_1	146.596	146.552	146.642	29.7895	29.768	29.831	6	0	0	0	0	3	3		0.0333826	0.00364634	915725	847821	1.08589e+06	792002	54411.2	85230.8	436948	134689	4945416		895963	873956	977255	902125	891751	749588	1.39486e+06	776920	852534	885805	637667
318	ST 22:5;O7	M404T30_2	404.453	404.449	404.457	29.791	29.759	29.823	2	0	0	0	0	2	0		0.0337288	0.00365479	851982	870093	959892	938133	83839	155413	184634	122642	2.27704e+06		873228	923155	759564	733509	837579	1.03919e+06	1.09045e+06	829336	880093	1.07902e+06	855285
324	Adenosine diphosphate	M430T30_1	429.754	429.658	429.851	29.803	29.731	29.846	3	0	0	0	0	1	2		0.0340783	0.00366318	37778.8	31580	43248	45822.7	7882.8	7428.01	6037.45	16717.3	1.05815e+06		42454	28677.6	42204.7	25916.2	39990.1	28833.7	47517.1	38978.9	61595	28298.3	47574.8
330	Methyl adenine	M148T30_2	148.409	148.369	148.449	29.5465	29.481	29.612	2	0	0	1	1	0	0		0.0346983	0.00367774	298098	351972	246682	292167	141159	79271.2	732.539	137038	1.75838e+06		294226	441153	158915	288481	326616	440819	246164	247200	423450	303032	150020
334	s adenosylmethionine	M400T30	400.288	400.235	400.341	29.664	29.582	29.746	2	0	0	0	0	0	2		0.0350574	0.00368599	44528.5	38557.9	49230	42149.5	6504.28	14384.8	1041	6871.99	437197		51654.4	43020	38911	34113.7	26919.6	54640.3	48493.9	49966.1	37066.8	49968	39413.6
339	Acetoacetic acid	M103T30	102.762	102.761	102.839	29.786	29.737	29.825	5	0	0	0	0	3	2		0.0357863	0.00370233	687426	788121	765409	718148	116206	77823.4	4699.78	157342	2.03452e+06		750978	757996	553305	802386	857824	704151	762086	768733	550065	861918	742461
340	ST 18:5;O2;Hex	M430T30_2	430.153	430.061	430.245	29.7135	29.601	29.826	2	0	0	0	0	2	0		0.0358784	0.00370435	29045.4	28947.6	40827.5	29757.3	9968.59	5001.75	6441.42	18716.4	819936		18106.3	37617.3	31412.5	23612	29700.6	33530.1	36272.7	45382.2	51364.6	19331.9	18575.3
345	SPB 15:3;O	M238T30_1	237.723	237.674	237.773	29.6935	29.522	29.865	2	0	0	0	0	2	0		0.0362491	0.00371486	45823	48254.2	56782.5	45459.7	17742	1654.47	26074	12386.4	390638		29711.3	64837.3	42920.6	46376.3	48889.3	49497.1	75219.7	38345.4	59695.8	37149	39534.4
350	SPB 20:0;O3	M345T30	345.353	345.348	345.435	29.775	29.751	29.834	4	0	0	0	0	2	2		0.0373833	0.00375233	327784	359180	299615	301466	103872	69985.7	58570.9	41073.3	1.2762e+06		447236	277431	258685	420082	282727	374733	341031	258200	262020	343993	298385
358	MG 15:4;O	M324T30	324.3	324.247	324.36	29.747	29.621	29.841	6	0	0	0	0	3	3		0.038948	0.00380156	188605	197420	165589	203840	31763.9	40450.7	34625.3	66492.9	1.55297e+06		216717	194951	154147	243695	168786	179778	190073	141105	276883	146829	187808
371	FA 11:1;O4	M248T30	248.491	248.438	248.546	29.804	29.778	29.832	4	0	0	0	0	2	2		0.0404713	0.00385522	1.8564e+06	1.76816e+06	1.79381e+06	1.79904e+06	122780	19385	247880	224074	2823510		1.75317e+06	1.82385e+06	1.99217e+06	1.74935e+06	1.76705e+06	1.78807e+06	1.96909e+06	1.61854e+06	1.79525e+06	2.02498e+06	1.57688e+06
378	Glutamate	M148T30_1	147.555	147.493	147.632	29.922	29.89	29.933	3	0	0	0	0	1	2		0.0430266	0.00398357	111220	94506.1	100923	95114.5	37812.7	61819.5	14617	17680.3	4.50424e+06		68254.6	139433	125971	55137.4	62622.7	165758	90587.5	111259	115344	87378.1	82621.1
381	NAE 13:3;O	M267T30	267.45	267.441	267.535	29.737	29.729	29.806	4	0	0	0	0	1	3		0.0439118	0.00402676	513082	487053	498200	450700	203775	115265	23991.7	9527.09	1.76817e+06		417311	374836	747099	542480	354545	564135	515165	481235	461465	447280	443355
384	NAE 14:3;O	M281T28_2	281.389	281.389	281.389	28.108	28.108	28.108	1	0	0	1	0	0	0		0.0440237	0.00403216	216450	256454	242943	196828	72027.4	78400.5	314295	136593	4282046		292909	206568	149875	166264	294769	308328	20702.9	465183	120700	354520	115262
387	1,3-bisphosphoglycerate	M267T29	266.905	266.863	266.947	28.857	28.844	28.87	2	0	0	0	0	0	2		0.0448143	0.00406995	282906	305582	261495	269895	95505	79807	58835.8	30455.2	1.8626e+06		392091	214889	241738	235884	288220	392640	303098	219891	234773	288991	285921
391	ST 20:0;O8	M403T30	402.946	402.941	402.947	29.839	29.821	29.846	3	0	0	0	0	1	2		0.0457342	0.00411313	23941.9	35993.3	35899.1	25083.8	4191.86	24048	22217	11953.7	489618		21923.9	28761	21140.6	63375.5	18306	26298.5	51608.9	20189.3	13087.1	36994	25170.4
396	isocitrate	M193T30	192.544	192.459	192.553	29.7955	29.751	29.834	4	0	0	0	0	1	3		0.0472673	0.00419021	3.45892e+06	3.41629e+06	3.64184e+06	3.47944e+06	469363	218021	516256	203089	4351967		2.94476e+06	3.56756e+06	3.86444e+06	3.54467e+06	3.16456e+06	3.53965e+06	3.2768e+06	4.00689e+06	3.71373e+06	3.35359e+06	3.371e+06
397	Glyceraldehyde 3-phosphate	M170T2	169.79	169.74	169.839	1.824	1.822	1.826	2	0	2	0	0	0	0		0.047628	0.00420856	18736	100012	53345.2	14500.4	4997.77	86871.5	1101.12	7323.07	67332		12968.8	21799.4	21439.7	197859	70222.5	31954	52566.6	54123.9	12684.3	8256.23	22560.6
466	homocystein	M136T30	135.514	135.449	135.641	29.9545	29.909	30.322	4	0	0	0	1	0	3		0.191605	0.0145001	159371	123316	144109	142552	44227.7	39139.2	2575.58	15565.5	2516372		198949	167533	111630	99367.2	102098	168482	145930	142288	129489	159775	138392
479	Valine	M118T30	117.712	117.67	117.754	29.8525	29.805	29.9	2	0	0	0	0	2	0		0.512604	0.0377291	94528.7	159480	148715	118458	12672	25139	41341.5	18732.4	755695		80685	97346.5	105555	164435	132232	181772	177948	119483	112321	139490	103564
487	cystathione	M222T30	222.35	222.254	222.352	29.81	29.801	29.856	3	0	0	0	0	2	1		0.710515	0.051545	231568	172527	232220	211549	66248.6	5726.63	27655.2	2875.84	818738		160979	292392	241334	179121	169659	168801	251775	212665	209850	209928	214870
493	cis aconitate	M176T30	175.554	175.464	175.644	29.7905	29.789	29.792	2	0	0	0	0	2	0		0.850614	0.0610878	149885	173421	193827	135714	12021.3	73902	52456.9	58649.1	955503		137393	161373	150888	130249	131260	258754	230920	156735	190710	142440	73991.5
